# Supplementary material for: Mesoscopic Structure of Lipid Nanoparticles Studied by Small-Angle X-Ray Scattering: A Spherical Core-Triple Shell Model Analysis
Source: Membranes (Basel). 2025 May 16;15(5):153. doi: 10.3390/membranes15050153 (PMC12113147; doi:10.3390/membranes15050153)
Supplement: Supplementary file 1 [file membranes-15-00153-s001.zip]

Archive with 1 entries (1 files):
- membranes-3625825-supplementary.pdf
